# Supplementary material for: Dietary Factors and Breast Cancer Prognosis among Breast Cancer Survivors: A Systematic Review and Meta-Analysis of Cohort Studies
Source: Cancers (Basel). 2021 Oct 23;13(21):5329. doi: 10.3390/cancers13215329 (PMC8582373; doi:10.3390/cancers13215329)
Supplement: Supplementary file 1 [file cancers-13-05329-s001.zip]

Archive with 1 entries (1 files):
- cancers-1391014-supplementary.pdf
